# Supplementary material for: Docosahexaenoic Acid Inhibits Cell Proliferation through a Suppression of c-Myc Protein in Pancreatic Ductal Adenocarcinoma Cells
Source: Antioxidants (Basel). 2021 Oct 28;10(11):1721. doi: 10.3390/antiox10111721 (PMC8614909; doi:10.3390/antiox10111721)
Supplement: Supplementary file 1 [file antioxidants-10-01721-s001.zip]

Archive with 1 entries (1 files):
- antioxidants-1404170-supplementary.pdf
